# Supplementary material for: Diagnostic Performance of Contrast-Enhanced Ultrasound in the Evaluation of Small Renal Masses: A Systematic Review and Meta-Analysis
Source: Diagnostics (Basel). 2022 Sep 25;12(10):2310. doi: 10.3390/diagnostics12102310 (PMC9600471; doi:10.3390/diagnostics12102310)
Supplement: Supplementary file 1 [file diagnostics-12-02310-s001.zip]

Archive with 1 entries (1 files):
- diagnostics-1939638-supplementary.pdf
